# Supplementary material for: Nucleophilicity at copper(-I) in a compound with a Cu–Mg bond
Source: Nat Commun. 2025 Jan 28;16:1101. doi: 10.1038/s41467-025-56544-z (PMC11775243; doi:10.1038/s41467-025-56544-z)
Supplement: Supplementary file 3 — Source Data [file 41467_2025_56544_MOESM3_ESM.zip › Source Data.txt]

Cartesian Coordinates and Computed Energies (in Hartrees) for Calculated Structures

H2
SCF (TPSS-D3BJ/def2-SVP) Energy  = -1.17586445079
Enthalpy 298K = -1.162521
Free Energy 298K = -1.177350
Lowest Frequency = 4406.4876 cm-1
SCF (PBE0-D3BJ(C6H6)/def2-TZVPP) (ORCA5) Energy =  -1.168784320660

H   0.00000  0.00000  0.37879
H   0.00000  0.00000 -0.37879

2
SCF (TPSS-D3BJ/def2-SVP) Energy  = -4279.36697526
Enthalpy 298K = -4278.051688
Free Energy 298K = -4278.232852
Lowest Frequency = 11.6089 cm-1
Second Frequency = 15.3359 cm-1
SCF (PBE0-D3BJ(C6H6)/def2-TZVPP) Energy = -4278.372864286615
SCF (PBE0-D3BJ/def2-TZVPP) (G16) Energy = -4278.35462410


 
Cu  0.85970 -0.13247  0.03906
Mg -1.63036  0.25358 -0.03170
N   3.69671  0.49136  0.51387
N   3.37469 -1.57199 -0.46475
N  -3.36231 -0.92493  0.23331
N  -2.87967  1.90342 -0.44180
C   2.83069 -0.43423  0.03264
C   5.17041  0.37278  0.51274
H   5.51180  0.02679  1.50869
H   5.58449  1.38291  0.35772
C   4.82002 -1.87782 -0.48202
H   5.01154 -2.53964 -1.34232
H   5.08678 -2.44185  0.43404
C   3.20290  1.71867  1.10004
C   2.98890  1.77118  2.49663
C   2.65803  3.01317  3.06573
H   2.48009  3.08112  4.14379
C   2.53492  4.15808  2.27158
H   2.27305  5.11680  2.73206
C   2.72410  4.07826  0.88809
H   2.59430  4.97274  0.27152
C   3.07959  2.86311  0.27801
C   3.02073  0.50887  3.34756
C   3.24614  2.76439 -1.23167
H   3.80976  1.83859 -1.44358
C   1.85655  2.61705 -1.87765
H   1.23856  3.50927 -1.68687
H   1.31764  1.74886 -1.44596
H   1.94336  2.47434 -2.96880
C   4.03246  3.94028 -1.83584
H   4.19835  3.77012 -2.91437
H   5.01623  4.06464 -1.34906
H   3.48037  4.89164 -1.73646
C   2.53045 -2.64046 -0.95273
C   2.37691 -2.78602 -2.35407
C   1.69926 -3.91894 -2.83046
H   1.56429 -4.05451 -3.90789
C   1.17024 -4.86510 -1.94276
H   0.63792 -5.74019 -2.33073
C   1.29705 -4.68087 -0.56427
H   0.85026 -5.40661  0.12274
C   1.99539 -3.57580 -0.04096
C   2.83625 -1.68075 -3.29640
H   3.65875 -1.13810 -2.79793
C   3.36340 -2.19012 -4.64675
H   4.17095 -2.93159 -4.51344
H   3.76063 -1.34808 -5.24040
H   2.56365 -2.66169 -5.24518
C   1.67836 -0.67717 -3.47538
H   0.82987 -1.15508 -3.99503
H   2.00122  0.19915 -4.06438
H   1.31234 -0.32729 -2.49076
C   2.10897 -3.39204  1.46531
H   2.75716 -2.51806  1.64977
C   2.75302 -4.60859  2.15597
H   2.86791 -4.41696  3.23786
H   3.75030 -4.82999  1.73549
H   2.13015 -5.51384  2.04293
C   0.71881 -3.06931  2.04003
H   0.00542 -3.88604  1.84378
H   0.31585 -2.15361  1.56296
H   0.77093 -2.90874  3.13035
C  -4.63779 -0.53094  0.09683
C  -5.02981  0.79034 -0.21361
H  -6.10792  0.96051 -0.27142
C  -4.22079  1.92492 -0.44595
C  -5.74664 -1.55152  0.28591
H  -5.62144 -2.39153 -0.42009
H  -6.73748 -1.09825  0.13225
H  -5.70551 -1.99055  1.29830
C  -4.93495  3.24044 -0.70230
H  -4.63727  3.99031  0.05189
H  -6.02772  3.11494 -0.67126
H  -4.64870  3.65851 -1.68326
C  -3.10052 -2.28554  0.58232
C  -2.85991 -3.23578 -0.44460
C  -2.51835 -4.54943 -0.07770
H  -2.31897 -5.29120 -0.85825
C  -2.44641 -4.92744  1.26786
H  -2.18853 -5.95796  1.53611
C  -2.71248 -3.98732  2.27145
H  -2.66085 -4.29240  3.32178
C  -3.03715 -2.65792  1.95241
C  -2.97668 -2.82378 -1.90966
H  -3.60355 -1.91562 -1.93641
C  -1.60047 -2.44528 -2.48791
H  -1.09636 -1.67778 -1.86789
H  -1.70040 -2.05129 -3.51575
H  -0.93144 -3.32063 -2.51089
C  -3.66678 -3.88966 -2.77873
H  -3.05267 -4.80392 -2.86974
H  -3.82892 -3.50110 -3.79996
H  -4.64665 -4.17964 -2.35974
C  -3.30109 -1.61836  3.03948
H  -3.93552 -0.83529  2.58943
C  -1.98914 -0.93448  3.47306
H  -2.18910 -0.11243  4.18394
H  -1.44849 -0.51327  2.60394
H  -1.31255 -1.65859  3.95961
C  -4.05557 -2.18609  4.25328
H  -3.44174 -2.91278  4.81569
H  -4.98677 -2.69443  3.94669
H  -4.32007 -1.37205  4.95129
C  -2.17119  3.11771 -0.69532
C  -1.72961  3.90694  0.39824
C  -0.95461  5.05034  0.13359
H  -0.59488  5.66078  0.96924
C  -0.64872  5.42667 -1.17870
H  -0.05239  6.32600 -1.36844
C  -1.10992  4.65181 -2.25130
H  -0.86806  4.95351 -3.27572
C  -1.86593  3.48775 -2.03349
C  -2.32930  2.60780 -3.19201
H  -3.21857  2.05537 -2.84282
C  -1.25658  1.55411 -3.53445
H  -0.34810  2.03776 -3.93385
H  -1.63169  0.84038 -4.29013
H  -0.95573  0.98045 -2.63714
C  -2.73898  3.40714 -4.43996
H  -3.49365  4.17568 -4.19608
H  -3.16797  2.73120 -5.20081
H  -1.87470  3.91571 -4.90423
C   5.61947 -0.58480 -0.58372
H   6.69914 -0.79032 -0.49374
H   5.44513 -0.12326 -1.57261
H   3.53158 -0.27502  2.76146
C  -2.09005  3.51491  1.82845
H  -2.88066  2.74798  1.76094
C  -0.88572  2.87475  2.54311
H  -0.48489  2.02094  1.96335
H  -1.17147  2.51177  3.54724
H  -0.06577  3.60274  2.65646
C  -2.65681  4.69593  2.63759
H  -1.89774  5.48349  2.79549
H  -2.98930  4.35296  3.63379
H  -3.52008  5.15694  2.12594
C   3.79079  0.68308  4.66755
H   3.29303  1.40655  5.33755
H   4.82071  1.03955  4.48912
H   3.84523 -0.27947  5.20632
C   1.57483  0.02953  3.58135
H   1.06212 -0.12369  2.61171
H   1.00027  0.78073  4.15130
H   1.56008 -0.92040  4.14322


TS(2-3)
SCF (TPSS-D3BJ/def2-SVP) Energy  = -4280.50920870
Enthalpy 298K = -4279.183091
Free Energy 298K = -4279.364803
Lowest Frequency = -1072.8950 cm-1
Second Frequency = 15.3452 cm-1
SCF (PBE0-D3BJ(C6H6)/def2-TZVPP) Energy (ORCA5) = -4279.507437857013
SCF (PBE0-D3BJ/def2-TZVPP) Energy (G16) =  -4279.48793526

Cu  0.85554 -0.19126  0.10266
Mg -1.63922  0.63447  0.35100
N   3.75310 -0.18416  0.35250
N   3.00163 -2.08721 -0.71265
N  -3.44190 -0.37949  0.41474
N  -2.50727  2.40821 -0.25799
C   2.71195 -0.89707 -0.13587
C   5.17310 -0.58925  0.28307
H   5.46568 -1.06437  1.23951
H   5.77429  0.32848  0.17408
C   4.35975 -2.66097 -0.81791
H   4.38666 -3.29274 -1.72063
H   4.54588 -3.32122  0.05240
C   3.52928  1.05807  1.06184
C   3.38494  1.02646  2.46834
C   3.39143  2.25342  3.15650
H   3.28375  2.25777  4.24626
C   3.52044  3.46367  2.47015
H   3.52757  4.40776  3.02478
C   3.60142  3.47463  1.07312
H   3.65070  4.42977  0.54158
C   3.61665  2.27507  0.34272
C   3.19902 -0.27783  3.23381
C   3.62500  2.28062 -1.17975
H   3.98216  1.28994 -1.51371
C   2.17533  2.44188 -1.67797
H   1.75517  3.41175 -1.36479
H   1.52499  1.65111 -1.24730
H   2.12561  2.37543 -2.77838
C   4.55363  3.34436 -1.78815
H   4.58473  3.23505 -2.88655
H   5.58426  3.25408 -1.40123
H   4.19606  4.36679 -1.57277
C   1.94717 -2.95810 -1.18299
C   1.70671 -3.01951 -2.57784
C   0.80231 -3.98408 -3.04847
H   0.59708 -4.05739 -4.12059
C   0.13490 -4.83520 -2.15701
H  -0.57912 -5.57259 -2.53904
C   0.35745 -4.72973 -0.78216
H  -0.19216 -5.37813 -0.09335
C   1.28806 -3.80677 -0.26710
C   2.34129 -1.98992 -3.50477
H   3.31203 -1.69975 -3.06460
C   2.61089 -2.50811 -4.92538
H   3.21447 -3.43274 -4.91284
H   3.15656 -1.74608 -5.50886
H   1.67144 -2.72083 -5.46593
C   1.45836 -0.72447 -3.52143
H   0.48772 -0.93948 -3.99944
H   1.94890  0.09288 -4.07888
H   1.25207 -0.37400 -2.49286
C   1.53617 -3.71908  1.23237
H   2.42971 -3.08862  1.38519
C   1.82499 -5.09422  1.86228
H   2.08136 -4.97535  2.92994
H   2.66595 -5.60198  1.35734
H   0.94411 -5.75800  1.80675
C   0.35150 -3.01697  1.92023
H  -0.59009 -3.56633  1.75574
H   0.21735 -1.99687  1.50656
H   0.52274 -2.93346  3.00660
C  -4.62841  0.21907  0.24135
C  -4.79772  1.59795 -0.03384
H  -5.83709  1.93008 -0.09649
C  -3.83493  2.60653 -0.27096
C  -5.89088 -0.62051  0.32283
H  -5.90333 -1.37183 -0.48705
H  -6.79208  0.00482  0.23870
H  -5.92714 -1.18504  1.26914
C  -4.36558  3.99880 -0.56807
H  -3.88588  4.74229  0.09128
H  -5.45654  4.04405 -0.43312
H  -4.12497  4.29994 -1.60288
C  -3.39240 -1.78804  0.65751
C  -3.33729 -2.67498 -0.45387
C  -3.21982 -4.05316 -0.21161
H  -3.17098 -4.74610 -1.05757
C  -3.17607 -4.55580  1.09536
H  -3.09381 -5.63486  1.26702
C  -3.24437 -3.67490  2.17884
H  -3.21459 -4.07129  3.20012
C  -3.34577 -2.28365  1.98741
C  -3.38754 -2.11885 -1.87421
H  -3.94278 -1.16611 -1.83121
C  -1.97019 -1.79411 -2.37955
H  -1.42364 -1.13552 -1.67536
H  -2.00884 -1.29013 -3.36134
H  -1.37193 -2.71280 -2.47887
C  -4.12160 -3.03863 -2.86423
H  -3.56484 -3.97663 -3.04163
H  -4.23000 -2.53401 -3.84066
H  -5.12924 -3.30488 -2.49884
C  -3.43554 -1.35340  3.19473
H  -3.41768 -0.31794  2.81263
C  -2.22606 -1.50710  4.13508
H  -2.32675 -0.82248  4.99622
H  -1.29577 -1.24504  3.60752
H  -2.14211 -2.53724  4.52795
C  -4.75535 -1.56403  3.96591
H  -4.80990 -2.58276  4.39183
H  -5.63518 -1.42638  3.31417
H  -4.83354 -0.84375  4.80002
C  -1.63597  3.49025 -0.59305
C  -0.96266  4.18841  0.44138
C  -0.08829  5.23471  0.09154
H   0.43228  5.78327  0.88470
C   0.11921  5.58678 -1.24554
H   0.79575  6.40981 -1.50093
C  -0.53174  4.87242 -2.26069
H  -0.34777  5.13726 -3.30707
C  -1.40570  3.81528 -1.95915
C  -2.03869  2.97321 -3.06330
H  -2.96240  2.52920 -2.65534
C  -1.10062  1.80161 -3.41659
H  -0.16107  2.17601 -3.85987
H  -1.57767  1.11716 -4.14080
H  -0.83612  1.22182 -2.51344
C  -2.42173  3.77922 -4.31470
H  -3.07006  4.63610 -4.05949
H  -2.96551  3.13635 -5.02938
H  -1.53203  4.17190 -4.83941
C   5.38852 -1.53961 -0.88769
H   6.41072 -1.95228 -0.86231
H   5.26957 -0.99003 -1.83909
H   3.15446 -1.09357  2.49201
C  -1.18228  3.82352  1.90477
H  -1.82002  2.92192  1.93123
C   0.14158  3.45749  2.59357
H   0.67608  2.67855  2.02538
H  -0.04676  3.06732  3.60875
H   0.80749  4.33462  2.67915
C  -1.92721  4.93926  2.66324
H  -1.33681  5.87407  2.67851
H  -2.11316  4.63714  3.70960
H  -2.90095  5.16321  2.19396
C   4.38120 -0.55954  4.18233
H   4.45653  0.21760  4.96404
H   5.34207 -0.57976  3.63818
H   4.24863 -1.53330  4.68701
C   1.85625 -0.27548  3.99126
H   1.01313 -0.08779  3.30631
H   1.83935  0.50727  4.77045
H   1.69494 -1.24803  4.48879
H  -0.99159  0.63635  2.28047
H  -0.23147  0.32427  1.40097

3
SCF (TPSS-D3BJ/def2-SVP) Energy  = -4280.59115958
Enthalpy 298K = -4279.261803
Free Energy 298K = -4279.441712
Lowest Frequency = -3.0596 cm-1
Second Frequency = 14.1465 cm-1
SCF (PBE0-D3BJ(C6H6)/def2-TZVPP) Energy = -4279.590684362462
SCF (PBE0-D3BJ/def2-TZVPP) Energy (G16) =  -4279.57246676

Cu  0.72633 -0.43420  0.01992
Mg -1.45597  0.81268 -0.00978
N   3.59317 -0.79989  0.34946
N   2.50405 -2.66537 -0.46325
N  -3.44380  0.31361  0.29532
N  -1.95260  2.79889 -0.33424
C   2.42111 -1.38083 -0.02350
C   4.91818 -1.44888  0.30404
H   5.15346 -1.87726  1.29853
H   5.66674 -0.66523  0.10046
C   3.74684 -3.45608 -0.55397
H   3.62967 -4.16240 -1.39115
H   3.87524 -4.05749  0.36861
C   3.60041  0.51749  0.94001
C   3.44879  0.64375  2.33998
C   3.62769  1.91870  2.90583
H   3.51765  2.04570  3.98809
C   3.92984  3.02524  2.10756
H   4.06272  4.01058  2.56718
C   4.04841  2.88279  0.72055
H   4.26396  3.76001  0.10468
C   3.90201  1.62563  0.11118
C   3.10884 -0.54771  3.22783
C   4.01670  1.45087 -1.39826
H   4.38993  0.42657 -1.58172
C   2.62249  1.55092 -2.04638
H   2.18852  2.55058 -1.88148
H   1.92664  0.80875 -1.61165
H   2.68238  1.36688 -3.13381
C   5.00153  2.43101 -2.05620
H   5.13086  2.17517 -3.12245
H   5.99276  2.40414 -1.56997
H   4.62620  3.46895 -2.01399
C   1.31434 -3.34039 -0.92273
C   1.01801 -3.32544 -2.30684
C  -0.06629 -4.09860 -2.75320
H  -0.31851 -4.10539 -3.81906
C  -0.84020 -4.84046 -1.85427
H  -1.68804 -5.42962 -2.21991
C  -0.54595 -4.81920 -0.48795
H  -1.17216 -5.38402  0.20893
C   0.54913 -4.08601  0.00288
C   1.83358 -2.49745 -3.29360
H   2.58788 -1.94251 -2.71112
C   2.57592 -3.39100 -4.30723
H   3.23216 -4.12127 -3.80098
H   3.19972 -2.77664 -4.98117
H   1.86411 -3.95966 -4.93228
C   0.95306 -1.44873 -3.99945
H   0.17845 -1.92853 -4.62442
H   1.56946 -0.80846 -4.65570
H   0.45374 -0.81136 -3.25208
C   0.86542 -4.05570  1.49216
H   1.89988 -3.68505  1.60206
C   0.79447 -5.44527  2.14927
H   1.12358 -5.38375  3.20174
H   1.43795 -6.17454  1.62614
H  -0.23676 -5.84094  2.15127
C  -0.05884 -3.04696  2.19764
H  -1.11791 -3.32985  2.07620
H   0.07182 -2.03752  1.76463
H   0.17018 -2.99158  3.27633
C  -4.47880  1.16432  0.22687
C  -4.35660  2.54396 -0.05463
H  -5.29553  3.10289 -0.07078
C  -3.19344  3.30676 -0.30752
C  -5.87838  0.62966  0.46553
H  -6.11150 -0.17627 -0.25135
H  -6.63262  1.42475  0.37009
H  -5.95427  0.18140  1.47135
C  -3.38434  4.79096 -0.56027
H  -2.75885  5.38546  0.12694
H  -4.43723  5.08471 -0.43626
H  -3.05963  5.05453 -1.58202
C  -3.68268 -1.07064  0.56566
C  -3.84684 -1.96983 -0.52245
C  -3.94859 -3.34439 -0.24719
H  -4.06167 -4.05010 -1.07770
C  -3.91470 -3.82329  1.06736
H  -3.99526 -4.89818  1.26348
C  -3.79144 -2.92288  2.13224
H  -3.78257 -3.30069  3.16078
C  -3.67644 -1.53961  1.90667
C  -3.93439 -1.45476 -1.95727
H  -3.92892 -0.35299 -1.90628
C  -2.71609 -1.88312 -2.79453
H  -1.77262 -1.59080 -2.30466
H  -2.74862 -1.41218 -3.79402
H  -2.70166 -2.97746 -2.93365
C  -5.24942 -1.88485 -2.63721
H  -5.30023 -2.98248 -2.75549
H  -5.32661 -1.43616 -3.64391
H  -6.13101 -1.56953 -2.05208
C  -3.55580 -0.56751  3.07839
H  -3.67038  0.44978  2.66696
C  -2.16216 -0.63646  3.73303
H  -2.07935  0.10772  4.54611
H  -1.36981 -0.42970  2.99446
H  -1.97803 -1.63654  4.16500
C  -4.67019 -0.77897  4.12119
H  -4.57763 -1.76010  4.62100
H  -5.67152 -0.73145  3.65800
H  -4.61515 -0.00144  4.90400
C  -0.83746  3.66707 -0.55210
C  -0.11786  4.15324  0.57257
C   1.03803  4.92179  0.34926
H   1.60722  5.29472  1.20792
C   1.46687  5.22139 -0.94835
H   2.36854  5.82378 -1.10476
C   0.73759  4.75220 -2.04802
H   1.07689  4.99190 -3.06170
C  -0.41784  3.96976 -1.87561
C  -1.18789  3.43726 -3.08194
H  -2.16645  3.08606 -2.71313
C  -0.47678  2.21529 -3.69767
H   0.51116  2.49898 -4.10259
H  -1.07735  1.79174 -4.52331
H  -0.32248  1.42613 -2.94245
C  -1.44870  4.52248 -4.14258
H  -1.94977  5.40391 -3.70469
H  -2.09216  4.12399 -4.94711
H  -0.50986  4.86801 -4.61174
C   4.93640 -2.52951 -0.76839
H   5.88090 -3.09712 -0.72421
H   4.86698 -2.06389 -1.76801
H   2.94654 -1.41651  2.56758
C  -0.60719  3.88180  1.99313
H  -1.48701  3.22093  1.91114
C   0.44631  3.14941  2.83981
H   0.77989  2.22641  2.33974
H   0.02589  2.87640  3.82475
H   1.33113  3.78531  3.01488
C  -1.06485  5.18255  2.68453
H  -0.22016  5.88539  2.80401
H  -1.46885  4.96462  3.68965
H  -1.85028  5.69664  2.10424
C   4.26830 -0.88515  4.18671
H   4.45650 -0.05437  4.89049
H   5.20676 -1.07484  3.63610
H   4.02858 -1.78414  4.78266
C   1.79327 -0.31031  3.99276
H   0.97477 -0.10702  3.28372
H   1.87930  0.54688  4.68440
H   1.53007 -1.20110  4.59025
H  -0.13864  0.29006  1.26575
H  -0.32780 -0.08104 -1.24863

F1
SCF (PBE0-D3BJ/def2-TZVPP) Energy =  -4279.48795866

Cu -0.85587 -0.19133 -0.10329
Mg  1.63988  0.63468 -0.35294
N  -3.75298 -0.18373 -0.35269
N  -3.00190 -2.08687  0.71259
N   3.44186 -0.38021 -0.41419
N   2.50735  2.40781  0.25860
C  -2.71222 -0.89673  0.13624
C  -5.17314 -0.58863 -0.28315
H  -5.46575 -1.06365 -1.23958
H  -5.77393  0.32933 -0.17424
C  -4.36017 -2.66034  0.81793
H  -4.38698 -3.29200  1.72069
H  -4.54636 -3.32061 -0.05231
C  -3.52917  1.05852 -1.06214
C  -3.38494  1.02672 -2.46861
C  -3.39120  2.25370 -3.15677
H  -3.28344  2.25796 -4.24649
C  -3.51990  3.46397 -2.47045
H  -3.52676  4.40804 -3.02508
C  -3.60079  3.47501 -1.07342
H  -3.64974  4.43018 -0.54192
C  -3.61621  2.27549 -0.34300
C  -3.19927 -0.27759 -3.23406
C  -3.62438  2.28107  1.17946
H  -3.98145  1.29041  1.51361
C  -2.17465  2.44250  1.67751
H  -1.75434  3.41223  1.36418
H  -1.52467  1.65148  1.24693
H  -2.12459  2.37598  2.77788
C  -4.55299  3.34479  1.78796
H  -4.58397  3.23560  2.88637
H  -5.58361  3.25430  1.40113
H  -4.19558  4.36721  1.57238
C  -1.94757 -2.95784  1.18301
C  -1.70706 -3.01907  2.57785
C  -0.80268 -3.98362  3.04853
H  -0.59742 -4.05684  4.12064
C  -0.13538 -4.83490  2.15712
H   0.57863 -5.57226  2.53918
C  -0.35799 -4.72958  0.78229
H   0.19156 -5.37804  0.09351
C  -1.28859 -3.80663  0.26712
C  -2.34160 -1.98939  3.50467
H  -3.31234 -1.69918  3.06453
C  -2.61115 -2.50739  4.92535
H  -3.21485 -3.43191  4.91287
H  -3.15668 -1.74526  5.50881
H  -1.67171 -2.72022  5.46584
C  -1.45861 -0.72397  3.52122
H  -0.48797 -0.93886  3.99924
H  -1.94909  0.09360  4.07836
H  -1.25252 -0.37366  2.49262
C  -1.53674 -3.71910 -1.23231
H  -2.43023 -3.08859 -1.38527
C  -1.82579 -5.09429 -1.86201
H  -2.08229 -4.97545 -2.92962
H  -2.66672 -5.60192 -1.35690
H  -0.94494 -5.75811 -1.80657
C  -0.35194 -3.01727 -1.92025
H   0.58958 -3.56674 -1.75574
H  -0.21743 -1.99716 -1.50766
H  -0.52308 -2.93377 -3.00658
C   4.62824  0.21836 -0.24141
C   4.79779  1.59730  0.03388
H   5.83721  1.92930  0.09636
C   3.83514  2.60588  0.27112
C   5.89071 -0.62125 -0.32327
H   5.90292 -1.37315  0.48611
H   6.79197  0.00391 -0.23857
H   5.92708 -1.18510 -1.26998
C   4.36602  3.99816  0.56812
H   3.88686  4.74161 -0.09166
H   5.45703  4.04306  0.43361
H   4.12504  4.29965  1.60276
C   3.39215 -1.78850 -0.65757
C   3.33695 -2.67553  0.45375
C   3.21947 -4.05371  0.21155
H   3.17074 -4.74671  1.05747
C   3.17569 -4.55630 -1.09546
H   3.09346 -5.63537 -1.26710
C   3.24403 -3.67534 -2.17889
H   3.21422 -4.07162 -3.20021
C   3.34549 -2.28405 -1.98756
C   3.38733 -2.11935  1.87408
H   3.94310 -1.16693  1.83114
C   1.97009 -1.79376  2.37922
H   1.42409 -1.13487  1.67485
H   2.00854 -1.28935  3.36077
H   1.37109 -2.71195  2.47850
C   4.12059 -3.03950  2.86436
H   3.56330 -3.97719  3.04171
H   4.22929 -2.53492  3.84078
H   5.12804 -3.30632  2.49897
C   3.43537 -1.35383 -3.19486
H   3.41673 -0.31845 -2.81285
C   2.22567 -1.50736 -4.13494
H   2.32653 -0.82260 -4.99593
H   1.29621 -1.24375 -3.60672
H   2.14147 -2.53754 -4.52797
C   4.75497 -1.56504 -3.96622
H   4.80933 -2.58380 -4.39222
H   5.63512 -1.42753 -3.31479
H   4.83309 -0.84479 -4.80036
C   1.63639  3.49008  0.59337
C   0.96325  4.18847 -0.44109
C   0.08907  5.23488 -0.09102
H  -0.43129  5.78361 -0.88420
C  -0.11837  5.58690  1.24608
H  -0.79470  6.41008  1.50158
C   0.53246  4.87233  2.26119
H   0.34859  5.13720  3.30759
C   1.40619  3.81507  1.95951
C   2.03914  2.97282  3.06354
H   2.96265  2.52856  2.65544
C   1.10079  1.80148  3.41695
H   0.16123  2.17600  3.86008
H   1.57753  1.11673  4.14107
H   0.83625  1.22168  2.51390
C   2.42249  3.77865  4.31495
H   3.07110  4.63523  4.05957
H   2.96611  3.13566  5.02965
H   1.53298  4.17175  4.83967
C  -5.38872 -1.53880  0.88772
H  -6.41097 -1.95129  0.86240
H  -5.26966 -0.98916  1.83907
H  -3.15533 -1.09347 -2.49232
C   1.18280  3.82363 -1.90446
H   1.81933  2.92133 -1.93142
C  -0.14118  3.45781 -2.59313
H  -0.67505  2.67823 -2.02542
H   0.04739  3.06732 -3.60805
H  -0.80716  4.33506 -2.67860
C   1.92760  4.93947 -2.66285
H   1.33740  5.87448 -2.67823
H   2.11345  4.63719 -3.70917
H   2.90148  5.16334 -2.19377
C  -4.38138 -0.55890 -4.18279
H  -4.45627  0.21827 -4.96450
H  -5.34245 -0.57889 -3.63894
H  -4.24890 -1.53265 -4.68750
C  -1.85623 -0.27563 -3.99108
H  -1.01270 -0.08773 -3.30632
H  -1.83913  0.50701 -4.77038
H  -1.69532 -1.24826 -4.48861
H   1.01581  0.64427 -2.28358
H   0.20995  0.31472 -1.36135

F2
SCF (PBE0-D3BJ/def2-TZVPP) Energy =  -4279.49032119

Cu -0.85741 -0.19150 -0.10353
Mg  1.64230  0.63561 -0.36017
N  -3.75251 -0.18254 -0.35272
N  -3.00251 -2.08618  0.71259
N   3.44220 -0.38218 -0.41221
N   2.50758  2.40688  0.26001
C  -2.71302 -0.89567  0.13828
C  -5.17309 -0.58725 -0.28329
H  -5.46546 -1.06181 -1.23987
H  -5.77284  0.33130 -0.17452
C  -4.36109 -2.65904  0.81767
H  -4.38764 -3.29063  1.72041
H  -4.54717 -3.31916 -0.05255
C  -3.52889  1.05990 -1.06239
C  -3.38465  1.02761 -2.46875
C  -3.39059  2.25472 -3.15679
H  -3.28233  2.25887 -4.24637
C  -3.51890  3.46495 -2.47052
H  -3.52509  4.40898 -3.02508
C  -3.59978  3.47614 -1.07349
H  -3.64815  4.43134 -0.54207
C  -3.61554  2.27666 -0.34312
C  -3.19927 -0.27664 -3.23423
C  -3.62372  2.28213  1.17931
H  -3.98120  1.29165  1.51374
C  -2.17392  2.44322  1.67740
H  -1.75239  3.41226  1.36370
H  -1.52524  1.65120  1.24714
H  -2.12325  2.37643  2.77767
C  -4.55190  3.34620  1.78795
H  -4.58307  3.23707  2.88635
H  -5.58238  3.25580  1.40094
H  -4.19424  4.36843  1.57222
C  -1.94844 -2.95738  1.18305
C  -1.70798 -3.01854  2.57784
C  -0.80393 -3.98336  3.04849
H  -0.59873 -4.05672  4.12058
C  -0.13694 -4.83485  2.15699
H   0.57686 -5.57239  2.53901
C  -0.35945 -4.72945  0.78220
H   0.18996 -5.37791  0.09339
C  -1.28985 -3.80626  0.26691
C  -2.34230 -1.98871  3.50456
H  -3.31294 -1.69806  3.06451
C  -2.61194 -2.50653  4.92529
H  -3.21590 -3.43082  4.91261
H  -3.15729 -1.74431  5.50875
H  -1.67260 -2.71972  5.46573
C  -1.45890 -0.72360  3.52129
H  -0.48812 -0.93859  3.99886
H  -1.94882  0.09444  4.07808
H  -1.25376 -0.37316  2.49268
C  -1.53797 -3.71864 -1.23242
H  -2.43143 -3.08808 -1.38560
C  -1.82740 -5.09376 -1.86209
H  -2.08377 -4.97464 -2.92963
H  -2.66850 -5.60117 -1.35706
H  -0.94670 -5.75772 -1.80674
C  -0.35284 -3.01720 -1.92027
H   0.58857 -3.56684 -1.75586
H  -0.21730 -1.99698 -1.51059
H  -0.52365 -2.93347 -3.00647
C   4.62803  0.21666 -0.24138
C   4.79809  1.59588  0.03389
H   5.83763  1.92763  0.09596
C   3.83569  2.60438  0.27116
C   5.89050 -0.62304 -0.32361
H   5.90264 -1.37491  0.48588
H   6.79197  0.00188 -0.23909
H   5.92671 -1.18686 -1.27033
C   4.36703  3.99675  0.56788
H   3.88829  4.74035 -0.09203
H   5.45804  4.04116  0.43320
H   4.12636  4.29849  1.60259
C   3.39169 -1.78949 -0.65759
C   3.33599 -2.67677  0.45352
C   3.21809 -4.05489  0.21157
H   3.16951 -4.74807  1.05745
C   3.17422 -4.55738 -1.09551
H   3.09187 -5.63649 -1.26711
C   3.24286 -3.67627 -2.17883
H   3.21291 -4.07228 -3.20025
C   3.34473 -2.28487 -1.98792
C   3.38670 -2.12039  1.87380
H   3.94260 -1.16814  1.83082
C   1.96955 -1.79431  2.37898
H   1.42445 -1.13460  1.67463
H   2.00698 -1.28919  3.36015
H   1.36937 -2.71174  2.47766
C   4.11941 -3.04070  2.86440
H   3.56215 -3.97846  3.04158
H   4.22863 -2.53632  3.84091
H   5.12655 -3.30748  2.49849
C   3.43493 -1.35470 -3.19508
H   3.41264 -0.31955 -2.81324
C   2.22520 -1.50840 -4.13498
H   2.32672 -0.82315 -4.99548
H   1.29787 -1.24074 -3.60512
H   2.14076 -2.53869 -4.52852
C   4.75450 -1.56666 -3.96621
H   4.80917 -2.58533 -4.39273
H   5.63509 -1.42922 -3.31513
H   4.83254 -0.84620 -4.80017
C   1.63738  3.48962  0.59335
C   0.96452  4.18823 -0.44148
C   0.09064  5.23483 -0.09099
H  -0.42925  5.78370 -0.88437
C  -0.11677  5.58697  1.24608
H  -0.79266  6.41055  1.50168
C   0.53380  4.87222  2.26129
H   0.35012  5.13741  3.30769
C   1.40711  3.81475  1.95946
C   2.04005  2.97227  3.06336
H   2.96328  2.52770  2.65509
C   1.10143  1.80124  3.41696
H   0.16158  2.17557  3.85959
H   1.57748  1.11567  4.14073
H   0.83713  1.22137  2.51410
C   2.42355  3.77778  4.31493
H   3.07234  4.63399  4.05914
H   2.96716  3.13481  5.02971
H   1.53424  4.17141  4.83960
C  -5.38920 -1.53715  0.88762
H  -6.41152 -1.94933  0.86221
H  -5.27012 -0.98759  1.83901
H  -3.15614 -1.09288 -2.49269
C   1.18415  3.82326 -1.90464
H   1.81654  2.91834 -1.93280
C  -0.14013  3.45826 -2.59314
H  -0.67251  2.67704 -2.02688
H   0.04942  3.06637 -3.60718
H  -0.80617  4.33585 -2.67890
C   1.92897  4.93904 -2.66282
H   1.33970  5.87484 -2.67891
H   2.11480  4.63602 -3.70890
H   2.90322  5.16250 -2.19408
C  -4.38166 -0.55753 -4.18283
H  -4.45614  0.21961 -4.96457
H  -5.34296 -0.57728 -3.63922
H  -4.24926 -1.53124 -4.68756
C  -1.85595 -0.27495 -3.99094
H  -1.01096 -0.08606 -3.30729
H  -1.83933  0.50730 -4.77060
H  -1.69599 -1.24772 -4.48857
H   1.10103  0.67118 -2.29125
H   0.15528  0.29174 -1.24871

F3
SCF (PBE0-D3BJ/def2-TZVPP) Energy =  -4279.49269727

Cu -0.85949 -0.19184 -0.10338
Mg  1.64509  0.63643 -0.36676
N  -3.75206 -0.18105 -0.35363
N  -3.00355 -2.08525  0.71198
N   3.44267 -0.38448 -0.40935
N   2.50806  2.40580  0.26201
C  -2.71383 -0.89437  0.13959
C  -5.17303 -0.58541 -0.28467
H  -5.46506 -1.05965 -1.24143
H  -5.77192  0.33369 -0.17623
C  -4.36247 -2.65737  0.81647
H  -4.38920 -3.28892  1.71919
H  -4.54838 -3.31736 -0.05380
C  -3.52824  1.06146 -1.06346
C  -3.38369  1.02875 -2.46972
C  -3.38899  2.25590 -3.15771
H  -3.28008  2.25997 -4.24719
C  -3.51698  3.46615 -2.47154
H  -3.52235  4.41015 -3.02610
C  -3.59822  3.47753 -1.07453
H  -3.64610  4.43279 -0.54324
C  -3.61461  2.27812 -0.34416
C  -3.19852 -0.27553 -3.23511
C  -3.62318  2.28355  1.17824
H  -3.98119  1.29328  1.51280
C  -2.17341  2.44414  1.67670
H  -1.75063  3.41251  1.36272
H  -1.52587  1.65115  1.24690
H  -2.12259  2.37724  2.77692
C  -4.55100  3.34804  1.78671
H  -4.58260  3.23900  2.88510
H  -5.58132  3.25788  1.39931
H  -4.19293  4.37008  1.57093
C  -1.94990 -2.95673  1.18273
C  -1.70984 -3.01780  2.57755
C  -0.80631 -3.98295  3.04841
H  -0.60142 -4.05642  4.12054
C  -0.13948 -4.83473  2.15704
H   0.57396 -5.57250  2.53920
C  -0.36154 -4.72928  0.78220
H   0.18788 -5.37784  0.09355
C  -1.29152 -3.80578  0.26658
C  -2.34407 -1.98772  3.50399
H  -3.31447 -1.69661  3.06373
C  -2.61422 -2.50532  4.92469
H  -3.21852 -3.42934  4.91175
H  -3.15945 -1.74290  5.50799
H  -1.67511 -2.71891  5.46534
C  -1.46015 -0.72298  3.52104
H  -0.48937 -0.93819  3.99842
H  -1.94966  0.09548  4.07751
H  -1.25553 -0.37249  2.49245
C  -1.53923 -3.71808 -1.23276
H  -2.43254 -3.08736 -1.38633
C  -1.82900 -5.09314 -1.86243
H  -2.08499 -4.97381 -2.93000
H  -2.67044 -5.60023 -1.35764
H  -0.94853 -5.75734 -1.80690
C  -0.35355 -3.01720 -1.92031
H   0.58769 -3.56704 -1.75562
H  -0.21714 -1.99670 -1.51261
H  -0.52384 -2.93356 -3.00653
C   4.62801  0.21455 -0.24010
C   4.79849  1.59398  0.03508
H   5.83814  1.92545  0.09697
C   3.83635  2.60261  0.27216
C   5.89035 -0.62535 -0.32241
H   5.90215 -1.37717  0.48718
H   6.79208 -0.00078 -0.23788
H   5.92654 -1.18921 -1.26911
C   4.36825  3.99497  0.56864
H   3.89009  4.73871 -0.09152
H   5.45931  4.03886  0.43408
H   4.12761  4.29702  1.60331
C   3.39124 -1.79082 -0.65662
C   3.33467 -2.67831  0.45429
C   3.21628 -4.05637  0.21257
H   3.16753 -4.74964  1.05841
C   3.17260 -4.55878 -1.09458
H   3.09008 -5.63791 -1.26617
C   3.24188 -3.67756 -2.17782
H   3.21205 -4.07343 -3.19930
C   3.34424 -2.28608 -1.98723
C   3.38537 -2.12169  1.87453
H   3.94154 -1.16967  1.83154
C   1.96819 -1.79492  2.37931
H   1.42435 -1.13445  1.67478
H   2.00473 -1.28932  3.36023
H   1.36691 -2.71166  2.47736
C   4.11724 -3.04219  2.86560
H   3.55983 -3.97991  3.04255
H   4.22669 -2.53794  3.84217
H   5.12423 -3.30911  2.49956
C   3.43519 -1.35605 -3.19433
H   3.41000 -0.32096 -2.81263
C   2.22566 -1.50968 -4.13435
H   2.32800 -0.82422 -4.99458
H   1.29972 -1.23917 -3.60357
H   2.14038 -2.53997 -4.52808
C   4.75486 -1.56879 -3.96494
H   4.80972 -2.58742 -4.39178
H   5.63559 -1.43151 -3.31388
H   4.83322 -0.84821 -4.79877
C   1.63852  3.48901  0.59369
C   0.96624  4.18784 -0.44163
C   0.09267  5.23474 -0.09108
H  -0.42658  5.78385 -0.88475
C  -0.11503  5.58709  1.24591
H  -0.79049  6.41110  1.50135
C   0.53496  4.87214  2.26139
H   0.35122  5.13767  3.30774
C   1.40786  3.81437  1.95970
C   2.04040  2.97163  3.06366
H   2.96345  2.52668  2.65546
C   1.10131  1.80097  3.41721
H   0.16119  2.17534  3.85919
H   1.57657  1.11479  4.14091
H   0.83743  1.22107  2.51439
C   2.42384  3.77683  4.31543
H   3.07299  4.63267  4.05946
H   2.96715  3.13382  5.03042
H   1.53461  4.17103  4.83983
C  -5.39005 -1.53502  0.88624
H  -6.41250 -1.94678  0.86048
H  -5.27111 -0.98551  1.83767
H  -3.15627 -1.09199 -2.49370
C   1.18622  3.82276 -1.90458
H   1.81539  2.91564 -1.93346
C  -0.13811  3.45856 -2.59332
H  -0.66970  2.67619 -2.02798
H   0.05245  3.06580 -3.60680
H  -0.80431  4.33616 -2.67957
C   1.93145  4.93831 -2.66246
H   1.34306  5.87478 -2.67927
H   2.11751  4.63467 -3.70830
H   2.90587  5.16128 -2.19372
C  -4.38091 -0.55593 -4.18394
H  -4.45481  0.22118 -4.96574
H  -5.34245 -0.57531 -3.64068
H  -4.24867 -1.52968 -4.68862
C  -1.85475 -0.27424 -3.99126
H  -1.00926 -0.08492 -3.30801
H  -1.83818  0.50765 -4.77125
H  -1.69531 -1.24717 -4.48874
H   1.17340  0.69345 -2.28929
H   0.13596  0.28616 -1.18830

F4
SCF (PBE0-D3BJ/def2-TZVPP) Energy =  -4279.49621692

Cu -0.86438 -0.19271 -0.10234
Mg  1.65188  0.63836 -0.37986
N  -3.75142 -0.17773 -0.35453
N  -3.00576 -2.08327  0.71128
N   3.44364 -0.38946 -0.40428
N   2.50952  2.40349  0.26602
C  -2.71521 -0.89149  0.14239
C  -5.17295 -0.58117 -0.28639
H  -5.46470 -1.05485 -1.24343
H  -5.77048  0.33881 -0.17833
C  -4.36527 -2.65387  0.81467
H  -4.39261 -3.28560  1.71720
H  -4.55129 -3.31338 -0.05586
C  -3.52696  1.06488 -1.06448
C  -3.38221  1.03176 -2.47068
C  -3.38628  2.25902 -3.15845
H  -3.27649  2.26318 -4.24781
C  -3.51336  3.46928 -2.47223
H  -3.51723  4.41329 -3.02671
C  -3.59502  3.48079 -1.07527
H  -3.64182  4.43609 -0.54402
C  -3.61265  2.28140 -0.34503
C  -3.19773 -0.27252 -3.23612
C  -3.62164  2.28658  1.17735
H  -3.98068  1.29665  1.51189
C  -2.17181  2.44580  1.67619
H  -1.74674  3.41297  1.36167
H  -1.52643  1.65097  1.24712
H  -2.12085  2.37891  2.77636
C  -4.54856  3.35183  1.78576
H  -4.58068  3.24275  2.88411
H  -5.57875  3.26244  1.39792
H  -4.18957  4.37353  1.57006
C  -1.95285 -2.95543  1.18211
C  -1.71327 -3.01660  2.57693
C  -0.81073 -3.98257  3.04786
H  -0.60619 -4.05642  4.12002
C  -0.14451 -4.83482  2.15647
H   0.56825 -5.57318  2.53868
C  -0.36597 -4.72904  0.78158
H   0.18332 -5.37778  0.09306
C  -1.29510 -3.80475  0.26572
C  -2.34702 -1.98608  3.50314
H  -3.31702 -1.69398  3.06266
C  -2.61796 -2.50345  4.92373
H  -3.22305 -3.42692  4.91038
H  -3.16273 -1.74067  5.50692
H  -1.67921 -2.71796  5.46457
C  -1.46201 -0.72213  3.52075
H  -0.49113 -0.93805  3.99749
H  -1.95057  0.09685  4.07719
H  -1.25834 -0.37140  2.49217
C  -1.54232 -3.71662 -1.23362
H  -2.43519 -3.08530 -1.38756
C  -1.83302 -5.09143 -1.86346
H  -2.08854 -4.97164 -2.93107
H  -2.67504 -5.59785 -1.35901
H  -0.95308 -5.75627 -1.80781
C  -0.35564 -3.01692 -1.92084
H   0.58524 -3.56719 -1.75561
H  -0.21801 -1.99596 -1.51543
H  -0.52521 -2.93375 -3.00717
C   4.62822  0.20999 -0.23831
C   4.79940  1.58968  0.03670
H   5.83928  1.92060  0.09796
C   3.83793  2.59882  0.27395
C   5.89005 -0.63043 -0.32134
H   5.90134 -1.38232  0.48827
H   6.79238 -0.00667 -0.23693
H   5.92580 -1.19423 -1.26809
C   4.37121  3.99093  0.56988
H   3.89397  4.73503 -0.09054
H   5.46232  4.03378  0.43536
H   4.13083  4.29349  1.60452
C   3.39011 -1.79383 -0.65548
C   3.33187 -2.68187  0.45486
C   3.21235 -4.05969  0.21327
H   3.16328 -4.75322  1.05896
C   3.16873 -4.56171 -1.09407
H   3.08572 -5.64079 -1.26594
C   3.23913 -3.68008 -2.17701
H   3.20933 -4.07567 -3.19863
C   3.34265 -2.28853 -1.98668
C   3.38286 -2.12495  1.87505
H   3.93973 -1.17345  1.83200
C   1.96575 -1.79659  2.37922
H   1.42445 -1.13456  1.67441
H   2.00135 -1.29068  3.35999
H   1.36252 -2.71213  2.47616
C   4.11327 -3.04599  2.86666
H   3.55539 -3.98352  3.04323
H   4.22322 -2.54204  3.84336
H   5.11999 -3.31340  2.50041
C   3.43498 -1.35865 -3.19364
H   3.40585 -0.32361 -2.81196
C   2.22557 -1.51156 -4.13368
H   2.32919 -0.82605 -4.99370
H   1.30130 -1.23762 -3.60188
H   2.13768 -2.54175 -4.52741
C   4.75462 -1.57276 -3.96363
H   4.80940 -2.59129 -4.39100
H   5.63546 -1.43604 -3.31255
H   4.83368 -0.85193 -4.79719
C   1.64120  3.48755  0.59474
C   0.96998  4.18701 -0.44125
C   0.09718  5.23457 -0.09042
H  -0.42101  5.78439 -0.88434
C  -0.11082  5.58714  1.24652
H  -0.78536  6.41199  1.50180
C   0.53814  4.87161  2.26232
H   0.35452  5.13759  3.30861
C   1.41006  3.81320  1.96059
C   2.04198  2.96968  3.06441
H   2.96454  2.52401  2.65606
C   1.10194  1.79975  3.41774
H   0.16155  2.17441  3.85890
H   1.57594  1.11261  4.14138
H   0.83867  1.22006  2.51486
C   2.42569  3.77409  4.31653
H   3.07562  4.62925  4.06045
H   2.96840  3.13070  5.03167
H   1.53675  4.16931  4.84069
C  -5.39168 -1.53047  0.88441
H  -6.41449 -1.94122  0.85808
H  -5.27269 -0.98121  1.83598
H  -3.15682 -1.08938 -2.49499
C   1.19023  3.82203 -1.90400
H   1.81482  2.91165 -1.93414
C  -0.13426  3.45934 -2.59308
H  -0.66502  2.67567 -2.02865
H   0.05760  3.06601 -3.60616
H  -0.80102  4.33658 -2.67994
C   1.93635  4.93703 -2.66137
H   1.34950  5.87463 -2.67907
H   2.12265  4.63261 -3.70696
H   2.91107  5.15885 -2.19263
C  -4.38025 -0.55173 -4.18531
H  -4.45324  0.22552 -4.96702
H  -5.34196 -0.57030 -3.64232
H  -4.24872 -1.52551 -4.69006
C  -1.85334 -0.27207 -3.99157
H  -1.00797 -0.08277 -3.30819
H  -1.83643  0.50942 -4.77190
H  -1.69437 -1.24521 -4.48867
H   1.28941  0.73043 -2.27725
H   0.12593  0.29295 -1.13256

F5
SCF (PBE0-D3BJ/def2-TZVPP) Energy =  -4279.50420699

Cu -0.88289 -0.19575 -0.09841
Mg  1.68187  0.64708 -0.42579
N  -3.74968 -0.16574 -0.35603
N  -3.01397 -2.07607  0.71033
N   3.44797 -0.40774 -0.38689
N   2.51612  2.39580  0.28010
C  -2.71934 -0.88203  0.15031
C  -5.17247 -0.56562 -0.29140
H  -5.46322 -1.03814 -1.24923
H  -5.76690  0.35649 -0.18481
C  -4.37529 -2.64163  0.80947
H  -4.40636 -3.27451  1.71105
H  -4.56202 -3.29906 -0.06239
C  -3.52175  1.07656 -1.06663
C  -3.37704  1.04272 -2.47294
C  -3.37689  2.27016 -3.16038
H  -3.26545  2.27444 -4.24953
C  -3.50048  3.48068 -2.47403
H  -3.49986  4.42470 -3.02837
C  -3.58347  3.49251 -1.07722
H  -3.62703  4.44795 -0.54601
C  -3.60536  2.29316 -0.34721
C  -3.19544 -0.26173 -3.23886
C  -3.61560  2.29779  1.17509
H  -3.97837  1.30905  1.50925
C  -2.16545  2.45144  1.67486
H  -1.73360  3.41483  1.35812
H  -1.52606  1.65108  1.24834
H  -2.11505  2.38625  2.77509
C  -4.53932  3.36575  1.78325
H  -4.57274  3.25633  2.88151
H  -5.56935  3.27955  1.39441
H  -4.17692  4.38630  1.56814
C  -1.96348 -2.95076  1.18064
C  -1.72499 -3.01235  2.57545
C  -0.82579 -3.98121  3.04642
H  -0.62197 -4.05633  4.11859
C  -0.16196 -4.83511  2.15478
H   0.54844 -5.57564  2.53703
C  -0.38161 -4.72806  0.77971
H   0.16698 -5.37770  0.09155
C  -1.30773 -3.80096  0.26345
C  -2.35673 -1.98008  3.50099
H  -3.32542 -1.68486  3.05972
C  -2.63040 -2.49672  4.92113
H  -3.23835 -3.41824  4.90692
H  -3.17328 -1.73238  5.50399
H  -1.69277 -2.71431  5.46263
C  -1.46797 -0.71880  3.51997
H  -0.49665 -0.93785  3.99416
H  -1.95318  0.10098  4.07804
H  -1.26697 -0.36687  2.49152
C  -1.55346 -3.71129 -1.23611
H  -2.44424 -3.07713 -1.39084
C  -1.84773 -5.08513 -1.86660
H  -2.10201 -4.96418 -2.93433
H  -2.69164 -5.58911 -1.36295
H  -0.96975 -5.75244 -1.81042
C  -0.36354 -3.01595 -1.92260
H   0.57612 -3.56743 -1.75461
H  -0.22433 -1.99386 -1.52083
H  -0.53076 -2.93477 -3.00938
C   4.63106  0.19361 -0.23144
C   4.80307  1.57393  0.04165
H   5.84362  1.90351  0.09951
C   3.84451  2.58597  0.28067
C   5.89053 -0.64867 -0.31860
H   5.90085 -1.40123  0.49055
H   6.79504 -0.02787 -0.23550
H   5.92295 -1.21185 -1.26584
C   4.38263  3.97667  0.57352
H   3.90772  4.72120 -0.08810
H   5.47385  4.01612  0.43875
H   4.14319  4.28154  1.60779
C   3.38684 -1.80637 -0.65068
C   3.32211 -2.69575  0.45751
C   3.19811 -4.07249  0.21541
H   3.14695 -4.76693  1.06032
C   3.15460 -4.57242 -1.09280
H   3.06938 -5.65111 -1.26633
C   3.22876 -3.68926 -2.17444
H   3.19893 -4.08385 -3.19651
C   3.33717 -2.29786 -1.98392
C   3.37400 -2.13729  1.87697
H   3.93413 -1.18805  1.83317
C   1.95734 -1.80195  2.37803
H   1.42528 -1.13436  1.67209
H   1.99182 -1.29663  3.35911
H   1.34784 -2.71364  2.47160
C   4.09969 -3.05989  2.87001
H   3.53958 -3.99627  3.04596
H   4.21064 -2.55634  3.84684
H   5.10585 -3.32974  2.50417
C   3.43413 -1.36853 -3.19094
H   3.40020 -0.33289 -2.81004
C   2.22426 -1.51752 -4.13089
H   2.33136 -0.83322 -4.99138
H   1.30218 -1.23678 -3.59875
H   2.12775 -2.54758 -4.52330
C   4.75320 -1.58695 -3.95988
H   4.80666 -2.60537 -4.38819
H   5.63392 -1.45245 -3.30811
H   4.83500 -0.86554 -4.79269
C   1.65090  3.48264  0.59943
C   0.98368  4.18397 -0.43882
C   0.11366  5.23405 -0.08794
H  -0.40111  5.78617 -0.88257
C  -0.09535  5.58751  1.24876
H  -0.76706  6.41508  1.50296
C   0.54981  4.87015  2.26575
H   0.36634  5.13737  3.31181
C   1.41834  3.80930  1.96442
C   2.04803  2.96290  3.06729
H   2.96903  2.51499  2.65837
C   1.10489  1.79523  3.41933
H   0.16419  2.17162  3.85844
H   1.57557  1.10639  4.14357
H   0.84348  1.21650  2.51591
C   2.43343  3.76463  4.32023
H   3.08636  4.61758  4.06462
H   2.97372  3.11924  5.03545
H   1.54560  4.16296  4.84401
C  -5.39712 -1.51412  0.87881
H  -6.42149 -1.92071  0.85057
H  -5.27741 -0.96584  1.83083
H  -3.15808 -1.07933 -2.49821
C   1.20429  3.81989 -1.90151
H   1.82114  2.90358 -1.93499
C  -0.12039  3.46116 -2.59232
H  -0.65163  2.67609 -2.03001
H   0.07383  3.06829 -3.60532
H  -0.78826  4.33763 -2.68001
C   1.95401  4.93237 -2.65799
H   1.37161  5.87298 -2.67775
H   2.14085  4.62592 -3.70290
H   2.92938  5.15036 -2.18870
C  -4.37809 -0.53669 -4.18930
H  -4.44813  0.24120 -4.97058
H  -5.34012 -0.55231 -3.64680
H  -4.24953 -1.51066 -4.69442
C  -1.84951 -0.26443 -3.99213
H  -1.00620 -0.07662 -3.30618
H  -1.82915  0.51657 -4.77271
H  -1.69078 -1.23821 -4.48788
H   1.53197  0.81875 -2.27222
H   0.10633  0.34596 -1.06021

R1
SCF (PBE0-D3BJ/def2-TZVPP) Energy =  -4279.48844095

Cu -0.85529 -0.19130 -0.10288
Mg  1.63858  0.63409 -0.34902
N  -3.75328 -0.18416 -0.35264
N  -3.00173 -2.08709  0.71262
N   3.44168 -0.37937 -0.41524
N   2.50741  2.40820  0.25788
C  -2.71184 -0.89714  0.13513
C  -5.17321 -0.58906 -0.28306
H  -5.46602 -1.06436 -1.23941
H  -5.77456  0.32859 -0.17406
C  -4.35984 -2.66080  0.81809
H  -4.38687 -3.29251  1.72087
H  -4.54616 -3.32115 -0.05217
C  -3.52925  1.05796 -1.06197
C  -3.38504  1.02643 -2.46851
C  -3.39142  2.25333 -3.15674
H  -3.28396  2.25768 -4.24656
C  -3.52026  3.46365 -2.47040
H  -3.52743  4.40773 -3.02507
C  -3.60115  3.47461 -1.07337
H  -3.65036  4.42976 -0.54182
C  -3.61646  2.27506 -0.34292
C  -3.19930 -0.27793 -3.23393
C  -3.62461  2.28071  1.17957
H  -3.98152  1.28997  1.51354
C  -2.17491  2.44221  1.67757
H  -1.75524  3.41233  1.36445
H  -1.52414  1.65183  1.24666
H  -2.12522  2.37586  2.77801
C  -4.55340  3.34429  1.78798
H  -4.58426  3.23506  2.88639
H  -5.58413  3.25383  1.40127
H  -4.19605  4.36680  1.57249
C  -1.94728 -2.95798  1.18301
C  -1.70675 -3.01927  2.57787
C  -0.80225 -3.98373  3.04858
H  -0.59696 -4.05688  4.12070
C  -0.13484 -4.83492  2.15720
H   0.57925 -5.57223  2.53930
C  -0.35750 -4.72963  0.78235
H   0.19211 -5.37813  0.09359
C  -1.28814 -3.80676  0.26726
C  -2.34135 -1.98962  3.50475
H  -3.31212 -1.69960  3.06456
C  -2.61088 -2.50771  4.92540
H  -3.21450 -3.43234  4.91305
H  -3.15647 -1.74558  5.50886
H  -1.67139 -2.72039  5.46592
C  -1.45852 -0.72410  3.52120
H  -0.48796 -0.93899  3.99946
H  -1.94925  0.09323  4.07857
H  -1.25184 -0.37384  2.49258
C  -1.53630 -3.71925 -1.23224
H  -2.42977 -3.08870 -1.38505
C  -1.82523 -5.09448 -1.86195
H  -2.08181 -4.97579 -2.92961
H  -2.66609 -5.60217 -1.35679
H  -0.94434 -5.75827 -1.80646
C  -0.35164 -3.01731 -1.92024
H   0.58991 -3.56671 -1.75564
H  -0.21762 -1.99714 -1.50578
H  -0.52298 -2.93404 -3.00669
C   4.62840  0.21901 -0.24139
C   4.79771  1.59777  0.03388
H   5.83708  1.92986  0.09659
C   3.83498  2.60649  0.27113
C   5.89078 -0.62063 -0.32306
H   5.90300 -1.37255  0.48624
H   6.79199  0.00459 -0.23828
H   5.92720 -1.18450 -1.26977
C   4.36570  3.99866  0.56827
H   3.88634  4.74206 -0.09144
H   5.45673  4.04379  0.43386
H   4.12456  4.30003  1.60287
C   3.39229 -1.78817 -0.65752
C   3.33730 -2.67507  0.45390
C   3.21996 -4.05326  0.21155
H   3.17110 -4.74616  1.05750
C   3.17621 -4.55591 -1.09541
H   3.09397 -5.63495 -1.26710
C   3.24443 -3.67503 -2.17890
H   3.21469 -4.07149 -3.20016
C   3.34575 -2.28381 -1.98733
C   3.38753 -2.11899  1.87425
H   3.94329 -1.16652  1.83133
C   1.97026 -1.79357  2.37936
H   1.42386 -1.13512  1.67497
H   2.00938 -1.28963  3.36117
H   1.37190 -2.71219  2.47898
C   4.12104 -3.03910  2.86435
H   3.56366 -3.97671  3.04180
H   4.22947 -2.53441  3.84072
H   5.12867 -3.30602  2.49928
C   3.43552 -1.35359 -3.19472
H   3.41912 -0.31803 -2.81258
C   2.22584 -1.50690 -4.13490
H   2.32635 -0.82248 -4.99623
H   1.29504 -1.24591 -3.60768
H   2.14150 -2.53697 -4.52755
C   4.75511 -1.56443 -3.96622
H   4.80921 -2.58324 -4.39189
H   5.63497 -1.42694 -3.31456
H   4.83337 -0.84431 -4.80047
C   1.63606  3.49021  0.59341
C   0.96279  4.18853 -0.44084
C   0.08852  5.23490 -0.09102
H  -0.43209  5.78360 -0.88406
C  -0.11892  5.58686  1.24610
H  -0.79544  6.40987  1.50153
C   0.53200  4.87235  2.26115
H   0.34805  5.13705  3.30755
C   1.40589  3.81515  1.95955
C   2.03880  2.97298  3.06366
H   2.96243  2.52884  2.65565
C   1.10054  1.80153  3.41696
H   0.16117  2.17624  3.86038
H   1.57764  1.11725  4.14131
H   0.83584  1.22181  2.51377
C   2.42212  3.77898  4.31498
H   3.07070  4.63574  4.05985
H   2.96571  3.13593  5.02963
H   1.53253  4.17184  4.83974
C  -5.38856 -1.53939  0.88779
H  -6.41080 -1.95198  0.86253
H  -5.26947 -0.98971  1.83912
H  -3.15491 -1.09358 -2.49208
C   1.18227  3.82378 -1.90433
H   1.82127  2.92293 -1.93052
C  -0.14154  3.45757 -2.59312
H  -0.67651  2.67904 -2.02459
H   0.04644  3.06803 -3.60870
H  -0.80750  4.33453 -2.67845
C   1.92714  4.93957 -2.66286
H   1.33647  5.87415 -2.67781
H   2.11300  4.63774 -3.70934
H   2.90080  5.16360 -2.19356
C  -4.38126 -0.55939 -4.18276
H  -4.45636  0.21781 -4.96445
H  -5.34216 -0.57945 -3.63873
H  -4.24884 -1.53318 -4.68746
C  -1.85642 -0.27589 -3.99116
H  -1.01400 -0.08875 -3.30557
H  -1.83897  0.50697 -4.77023
H  -1.69491 -1.24845 -4.48856
H   0.96817  0.62893 -2.27750
H   0.25330  0.33386 -1.44099

R2
SCF (PBE0-D3BJ/def2-TZVPP) Energy =  -4279.49091974

Cu -0.85484 -0.19129 -0.10232
Mg  1.63724  0.63340 -0.34516
N  -3.75360 -0.18440 -0.35259
N  -3.00167 -2.08716  0.71266
N   3.44152 -0.37870 -0.41628
N   2.50762  2.40847  0.25718
C  -2.71150 -0.89743  0.13404
C  -5.17331 -0.58924 -0.28296
H  -5.46636 -1.06481 -1.23922
H  -5.77520  0.32813 -0.17387
C  -4.35964 -2.66104  0.81825
H  -4.38694 -3.29281  1.72105
H  -4.54615 -3.32146 -0.05203
C  -3.52928  1.05757 -1.06179
C  -3.38511  1.02632 -2.46841
C  -3.39153  2.25312 -3.15672
H  -3.28437  2.25757 -4.24663
C  -3.52044  3.46350 -2.47033
H  -3.52789  4.40761 -3.02506
C  -3.60134  3.47439 -1.07331
H  -3.65076  4.42952 -0.54171
C  -3.61660  2.27481 -0.34282
C  -3.19935 -0.27810 -3.23379
C  -3.62473  2.28054  1.17969
H  -3.98152  1.28972  1.51348
C  -2.17506  2.44203  1.67765
H  -1.75596  3.41251  1.36474
H  -1.52355  1.65226  1.24640
H  -2.12576  2.37585  2.77816
C  -4.55365  3.34402  1.78801
H  -4.58439  3.23475  2.88642
H  -5.58449  3.25364  1.40142
H  -4.19631  4.36660  1.57262
C  -1.94715 -2.95802  1.18301
C  -1.70660 -3.01938  2.57790
C  -0.80203 -3.98379  3.04863
H  -0.59671 -4.05689  4.12076
C  -0.13454 -4.83494  2.15730
H   0.57959 -5.57223  2.53943
C  -0.35725 -4.72967  0.78242
H   0.19239 -5.37824  0.09368
C  -1.28788 -3.80683  0.26742
C  -2.34120 -1.98974  3.50484
H  -3.31200 -1.69986  3.06460
C  -2.61074 -2.50790  4.92546
H  -3.21434 -3.43260  4.91324
H  -3.15634 -1.74575  5.50892
H  -1.67122 -2.72048  5.46601
C  -1.45846 -0.72415  3.52119
H  -0.48799 -0.93910  3.99968
H  -1.94942  0.09295  4.07878
H  -1.25116 -0.37397  2.49254
C  -1.53606 -3.71934 -1.23215
H  -2.42947 -3.08870 -1.38481
C  -1.82493 -5.09457 -1.86189
H  -2.08159 -4.97603 -2.92959
H  -2.66576 -5.60229 -1.35667
H  -0.94404 -5.75840 -1.80634
C  -0.35151 -3.01734 -1.92024
H   0.59006 -3.56671 -1.75554
H  -0.21788 -1.99708 -1.50383
H  -0.52307 -2.93432 -3.00681
C   4.62858  0.21942 -0.24136
C   4.79770  1.59800  0.03390
H   5.83705  1.93012  0.09682
C   3.83494  2.60692  0.27116
C   5.89083 -0.62031 -0.32286
H   5.90300 -1.37225  0.48638
H   6.79203  0.00492 -0.23799
H   5.92726 -1.18422 -1.26955
C   4.36559  3.99894  0.56842
H   3.88606  4.74231 -0.09121
H   5.45664  4.04427  0.43410
H   4.12430  4.30020  1.60297
C   3.39234 -1.78799 -0.65746
C   3.33750 -2.67478  0.45405
C   3.22024 -4.05298  0.21156
H   3.17121 -4.74577  1.05753
C   3.17649 -4.55568 -1.09536
H   3.09420 -5.63468 -1.26710
C   3.24464 -3.67488 -2.17891
H   3.21494 -4.07155 -3.20011
C   3.34589 -2.28374 -1.98708
C   3.38761 -2.11881  1.87444
H   3.94341 -1.16630  1.83150
C   1.97034 -1.79349  2.37951
H   1.42357 -1.13542  1.67510
H   2.01017 -1.29002  3.36159
H   1.37256 -2.71250  2.47947
C   4.12134 -3.03891  2.86434
H   3.56381 -3.97641  3.04191
H   4.22951 -2.53411  3.84066
H   5.12914 -3.30600  2.49959
C   3.43561 -1.35353 -3.19457
H   3.42156 -0.31776 -2.81226
C   2.22592 -1.50654 -4.13485
H   2.32611 -0.82250 -4.99657
H   1.29373 -1.24834 -3.60866
H   2.14132 -2.53650 -4.52709
C   4.75518 -1.56407 -3.96622
H   4.80893 -2.58294 -4.39154
H   5.63473 -1.42665 -3.31432
H   4.83360 -0.84409 -4.80059
C   1.63591  3.49024  0.59345
C   0.96253  4.18853 -0.44058
C   0.08822  5.23491 -0.09103
H  -0.43262  5.78362 -0.88392
C  -0.11919  5.58682  1.24613
H  -0.79586  6.40970  1.50148
C   0.53178  4.87234  2.26112
H   0.34777  5.13688  3.30752
C   1.40578  3.81516  1.95960
C   2.03860  2.97304  3.06379
H   2.96234  2.52897  2.65585
C   1.10037  1.80152  3.41697
H   0.16121  2.17649  3.86070
H   1.57780  1.11769  4.14155
H   0.83549  1.22188  2.51362
C   2.42194  3.77918  4.31501
H   3.07053  4.63609  4.06014
H   2.96546  3.13604  5.02962
H   1.53228  4.17184  4.83981
C  -5.38848 -1.53970  0.88786
H  -6.41075 -1.95235  0.86266
H  -5.26934 -0.98999  1.83918
H  -3.15454 -1.09352 -2.49182
C   1.18192  3.82387 -1.90420
H   1.82340  2.92447 -1.92954
C  -0.14173  3.45733 -2.59312
H  -0.67785  2.67990 -2.02367
H   0.04561  3.06878 -3.60941
H  -0.80765  4.33400 -2.67834
C   1.92692  4.93958 -2.66286
H   1.33583  5.87375 -2.67739
H   2.11278  4.63819 -3.70952
H   2.90037  5.16369 -2.19334
C  -4.38117 -0.55967 -4.18273
H  -4.45645  0.21757 -4.96439
H  -5.34188 -0.57973 -3.63849
H  -4.24887 -1.53351 -4.68741
C  -1.85664 -0.27606 -3.99124
H  -1.01543 -0.08979 -3.30472
H  -1.83878  0.50704 -4.77008
H  -1.69453 -1.24856 -4.48848
H   0.92643  0.61572 -2.27622
H   0.29787  0.35408 -1.52341

R3
SCF (PBE0-D3BJ/def2-TZVPP) Energy =  -4279.49422878

Cu -0.85442 -0.19125 -0.10148
Mg  1.63532  0.63233 -0.34053
N  -3.75402 -0.18435 -0.35253
N  -3.00179 -2.08698  0.71272
N   3.44136 -0.37820 -0.41758
N   2.50816  2.40863  0.25634
C  -2.71114 -0.89756  0.13269
C  -5.17351 -0.58899 -0.28282
H  -5.46687 -1.06484 -1.23897
H  -5.77593  0.32810 -0.17363
C  -4.35965 -2.66094  0.81847
H  -4.38730 -3.29276  1.72128
H  -4.54643 -3.32143 -0.05182
C  -3.52924  1.05741 -1.06156
C  -3.38510  1.02649 -2.46827
C  -3.39147  2.25319 -3.15667
H  -3.28470  2.25772 -4.24670
C  -3.52036  3.46364 -2.47025
H  -3.52807  4.40777 -3.02502
C  -3.60127  3.47443 -1.07323
H  -3.65085  4.42954 -0.54156
C  -3.61658  2.27483 -0.34270
C  -3.19946 -0.27803 -3.23362
C  -3.62469  2.28064  1.17984
H  -3.98144  1.28976  1.51342
C  -2.17504  2.44203  1.67777
H  -1.75653  3.41287  1.36510
H  -1.52286  1.65284  1.24635
H  -2.12624  2.37604  2.77835
C  -4.55366  3.34409  1.78805
H  -4.58428  3.23478  2.88646
H  -5.58464  3.25391  1.40160
H  -4.19624  4.36671  1.57277
C  -1.94726 -2.95789  1.18302
C  -1.70671 -3.01937  2.57795
C  -0.80214 -3.98380  3.04870
H  -0.59678 -4.05685  4.12084
C  -0.13463 -4.83496  2.15743
H   0.57948 -5.57228  2.53959
C  -0.35738 -4.72969  0.78251
H   0.19222 -5.37838  0.09380
C  -1.28793 -3.80681  0.26760
C  -2.34122 -1.98967  3.50496
H  -3.31202 -1.69987  3.06466
C  -2.61081 -2.50790  4.92554
H  -3.21445 -3.43263  4.91346
H  -3.15636 -1.74569  5.50900
H  -1.67128 -2.72044  5.46612
C  -1.45847 -0.72408  3.52119
H  -0.48815 -0.93920  3.99997
H  -1.94962  0.09280  4.07901
H  -1.25044 -0.37401  2.49250
C  -1.53612 -3.71930 -1.23205
H  -2.42941 -3.08849 -1.38452
C  -1.82505 -5.09453 -1.86180
H  -2.08178 -4.97613 -2.92955
H  -2.66588 -5.60220 -1.35651
H  -0.94421 -5.75846 -1.80618
C  -0.35165 -3.01734 -1.92021
H   0.58990 -3.56677 -1.75542
H  -0.21823 -1.99710 -1.50163
H  -0.52345 -2.93457 -3.00692
C   4.62882  0.21949 -0.24131
C   4.79784  1.59783  0.03393
H   5.83720  1.92990  0.09713
C   3.83516  2.60712  0.27122
C   5.89084 -0.62045 -0.32258
H   5.90286 -1.37243  0.48657
H   6.79212  0.00466 -0.23761
H   5.92723 -1.18442 -1.26926
C   4.36583  3.99889  0.56862
H   3.88615  4.74228 -0.09090
H   5.45692  4.04440  0.43443
H   4.12438  4.30002  1.60313
C   3.39225 -1.78803 -0.65737
C   3.33749 -2.67472  0.45425
C   3.22020 -4.05292  0.21157
H   3.17091 -4.74560  1.05758
C   3.17640 -4.55570 -1.09529
H   3.09395 -5.63465 -1.26708
C   3.24455 -3.67500 -2.17891
H   3.21487 -4.07191 -3.20005
C   3.34583 -2.28397 -1.98677
C   3.38751 -2.11890  1.87467
H   3.94342 -1.16638  1.83172
C   1.97026 -1.79360  2.37972
H   1.42311 -1.13591  1.67529
H   2.01098 -1.29068  3.36210
H   1.37309 -2.71300  2.48006
C   4.12141 -3.03905  2.86434
H   3.56364 -3.97639  3.04204
H   4.22933 -2.53414  3.84061
H   5.12937 -3.30641  2.49997
C   3.43560 -1.35377 -3.19436
H   3.42448 -0.31784 -2.81182
C   2.22587 -1.50630 -4.13479
H   2.32568 -0.82273 -4.99696
H   1.29202 -1.25161 -3.60985
H   2.14100 -2.53617 -4.52661
C   4.75509 -1.56407 -3.96621
H   4.80839 -2.58303 -4.39113
H   5.63428 -1.42680 -3.31399
H   4.83380 -0.84426 -4.80073
C   1.63607  3.49009  0.59351
C   0.96258  4.18843 -0.44026
C   0.08832  5.23491 -0.09102
H  -0.43274  5.78366 -0.88375
C  -0.11904  5.58678  1.24618
H  -0.79581  6.40957  1.50145
C   0.53195  4.87228  2.26109
H   0.34788  5.13666  3.30749
C   1.40599  3.81504  1.95965
C   2.03862  2.97293  3.06395
H   2.96243  2.52885  2.65610
C   1.10032  1.80142  3.41701
H   0.16143  2.17674  3.86107
H   1.57807  1.11805  4.14183
H   0.83516  1.22188  2.51349
C   2.42205  3.77921  4.31506
H   3.07072  4.63621  4.06048
H   2.96543  3.13592  5.02962
H   1.53235  4.17171  4.83990
C  -5.38854 -1.53960  0.88797
H  -6.41086 -1.95222  0.86283
H  -5.26928 -0.98986  1.83926
H  -3.15418 -1.09320 -2.49151
C   1.18186  3.82389 -1.90403
H   1.82614  2.92621 -1.92823
C  -0.14167  3.45701 -2.59308
H  -0.67897  2.68089 -2.02226
H   0.04480  3.06964 -3.61023
H  -0.80745  4.33351 -2.67820
C   1.92708  4.93941 -2.66286
H   1.33559  5.87319 -2.67690
H   2.11292  4.63856 -3.70972
H   2.90031  5.16354 -2.19306
C  -4.38113 -0.55962 -4.18268
H  -4.45655  0.21768 -4.96430
H  -5.34162 -0.57959 -3.63820
H  -4.24905 -1.53352 -4.68734
C  -1.85696 -0.27612 -3.99134
H  -1.01722 -0.09104 -3.30355
H  -1.83847  0.50731 -4.76984
H  -1.69422 -1.24855 -4.48842
H   0.89919  0.60873 -2.29635
H   0.33877  0.37393 -1.60978

R4
SCF (PBE0-D3BJ/def2-TZVPP) Energy =  -4279.49724572

Cu -0.85394 -0.19116 -0.10038
Mg  1.63236  0.63070 -0.33497
N  -3.75450 -0.18399 -0.35249
N  -3.00207 -2.08651  0.71276
N   3.44123 -0.37784 -0.41921
N   2.50906  2.40867  0.25534
C  -2.71072 -0.89755  0.13104
C  -5.17385 -0.58832 -0.28263
H  -5.46755 -1.06438 -1.23866
H  -5.77665  0.32856 -0.17333
C  -4.35990 -2.66044  0.81872
H  -4.38788 -3.29226  1.72156
H  -4.54697 -3.32101 -0.05152
C  -3.52914  1.05754 -1.06131
C  -3.38502  1.02695 -2.46810
C  -3.39123  2.25355 -3.15661
H  -3.28492  2.25812 -4.24673
C  -3.52001  3.46408 -2.47016
H  -3.52794  4.40823 -3.02495
C  -3.60092  3.47475 -1.07313
H  -3.65063  4.42984 -0.54140
C  -3.61638  2.27512 -0.34255
C  -3.19966 -0.27768 -3.23344
C  -3.62447  2.28103  1.18000
H  -3.98128  1.29012  1.51340
C  -2.17485  2.44222  1.67794
H  -1.75688  3.41342  1.36556
H  -1.52206  1.65361  1.24640
H  -2.12658  2.37638  2.77858
C  -4.55343  3.34454  1.78811
H  -4.58394  3.23518  2.88653
H  -5.58451  3.25463  1.40180
H  -4.19584  4.36716  1.57295
C  -1.94764 -2.95757  1.18303
C  -1.70709 -3.01922  2.57800
C  -0.80260 -3.98375  3.04878
H  -0.59722 -4.05675  4.12093
C  -0.13514 -4.83498  2.15758
H   0.57888 -5.57240  2.53977
C  -0.35793 -4.72970  0.78264
H   0.19156 -5.37854  0.09394
C  -1.28830 -3.80668  0.26780
C  -2.34141 -1.98942  3.50508
H  -3.31218 -1.69959  3.06473
C  -2.61110 -2.50769  4.92565
H  -3.21485 -3.43237  4.91369
H  -3.15654 -1.74537  5.50910
H  -1.67158 -2.72028  5.46626
C  -1.45854 -0.72390  3.52120
H  -0.48843 -0.93925  4.00037
H  -1.94982  0.09286  4.07914
H  -1.24983 -0.37400  2.49251
C  -1.53649 -3.71917 -1.23192
H  -2.42963 -3.08810 -1.38420
C  -1.82561 -5.09435 -1.86167
H  -2.08239 -4.97607 -2.92946
H  -2.66649 -5.60192 -1.35634
H  -0.94488 -5.75844 -1.80599
C  -0.35208 -3.01730 -1.92012
H   0.58938 -3.56694 -1.75536
H  -0.21850 -1.99730 -1.49971
H  -0.52414 -2.93457 -3.00688
C   4.62910  0.21919 -0.24129
C   4.79817  1.59730  0.03397
H   5.83758  1.92916  0.09757
C   3.83571  2.60705  0.27127
C   5.89082 -0.62108 -0.32222
H   5.90254 -1.37311  0.48687
H   6.79231  0.00375 -0.23712
H   5.92712 -1.18513 -1.26886
C   4.36648  3.99853  0.56888
H   3.88669  4.74199 -0.09050
H   5.45761  4.04421  0.43483
H   4.12484  4.29950  1.60336
C   3.39201 -1.78824 -0.65727
C   3.33726 -2.67489  0.45445
C   3.21983 -4.05309  0.21159
H   3.17018 -4.74567  1.05763
C   3.17593 -4.55598 -1.09521
H   3.09319 -5.63489 -1.26699
C   3.24413 -3.67542 -2.17892
H   3.21445 -4.07256 -3.19998
C   3.34557 -2.28454 -1.98642
C   3.38722 -2.11926  1.87491
H   3.94330 -1.16678  1.83196
C   1.97005 -1.79393  2.38003
H   1.42244 -1.13659  1.67566
H   2.01165 -1.29150  3.36265
H   1.37343 -2.71367  2.48074
C   4.12125 -3.03956  2.86436
H   3.56314 -3.97667  3.04218
H   4.22897 -2.53455  3.84059
H   5.12929 -3.30725  2.50035
C   3.43548 -1.35430 -3.19409
H   3.42758 -0.31839 -2.81121
C   2.22565 -1.50625 -4.13473
H   2.32498 -0.82307 -4.99728
H   1.29007 -1.25555 -3.61116
H   2.14107 -2.53609 -4.52639
C   4.75483 -1.56449 -3.96622
H   4.80767 -2.58357 -4.39076
H   5.63368 -1.42743 -3.31362
H   4.83391 -0.84485 -4.80086
C   1.63660  3.48976  0.59354
C   0.96292  4.18823 -0.43992
C   0.08884  5.23488 -0.09099
H  -0.43240  5.78368 -0.88358
C  -0.11841  5.58674  1.24622
H  -0.79523  6.40948  1.50145
C   0.53253  4.87213  2.26104
H   0.34842  5.13637  3.30746
C   1.40654  3.81475  1.95969
C   2.03888  2.97263  3.06413
H   2.96273  2.52844  2.65637
C   1.10039  1.80123  3.41707
H   0.16180  2.17696  3.86144
H   1.57838  1.11819  4.14206
H   0.83488  1.22179  2.51349
C   2.42247  3.77903  4.31513
H   3.07127  4.63605  4.06082
H   2.96567  3.13556  5.02966
H   1.53276  4.17146  4.84001
C  -5.38876 -1.53905  0.88812
H  -6.41114 -1.95157  0.86306
H  -5.26933 -0.98929  1.83937
H  -3.15394 -1.09263 -2.49118
C   1.18214  3.82381 -1.90384
H   1.82906  2.92797 -1.92659
C  -0.14135  3.45664 -2.59300
H  -0.67963  2.68192 -2.02084
H   0.04402  3.07035 -3.61093
H  -0.80678  4.33327 -2.67799
C   1.92762  4.93909 -2.66285
H   1.33586  5.87262 -2.67643
H   2.11343  4.63876 -3.70990
H   2.90068  5.16315 -2.19274
C  -4.38116 -0.55922 -4.18259
H  -4.45663  0.21814 -4.96417
H  -5.34150 -0.57903 -3.63792
H  -4.24937 -1.53318 -4.68724
C  -1.85744 -0.27608 -3.99145
H  -1.01927 -0.09246 -3.30201
H  -1.83798  0.50782 -4.76945
H  -1.69423 -1.24844 -4.48847
H   0.89403  0.61120 -2.34521
H   0.37042  0.39063 -1.69104

R5
SCF (PBE0-D3BJ/def2-TZVPP) Energy =  -4279.49997783

Cu -0.85340 -0.19103 -0.09920
Mg  1.62865  0.62871 -0.32901
N  -3.75492 -0.18345 -0.35249
N  -3.00239 -2.08588  0.71275
N   3.44115 -0.37759 -0.42092
N   2.51011  2.40864  0.25432
C  -2.71030 -0.89746  0.12937
C  -5.17427 -0.58745 -0.28242
H  -5.46828 -1.06359 -1.23834
H  -5.77717  0.32936 -0.17299
C  -4.36027 -2.65971  0.81897
H  -4.38843 -3.29146  1.72186
H  -4.54760 -3.32038 -0.05118
C  -3.52903  1.05788 -1.06111
C  -3.38490  1.02754 -2.46793
C  -3.39090  2.25408 -3.15654
H  -3.28502  2.25862 -4.24672
C  -3.51951  3.46467 -2.47006
H  -3.52762  4.40884 -3.02484
C  -3.60041  3.47523 -1.07302
H  -3.65020  4.43028 -0.54124
C  -3.61607  2.27556 -0.34242
C  -3.19993 -0.27720 -3.23332
C  -3.62418  2.28154  1.18014
H  -3.98110  1.29065  1.51343
C  -2.17458  2.44257  1.67813
H  -1.75699  3.41404  1.36608
H  -1.52138  1.65441  1.24645
H  -2.12671  2.37671  2.77881
C  -4.55305  3.34519  1.78818
H  -4.58350  3.23581  2.88660
H  -5.58420  3.25554  1.40196
H  -4.19527  4.36777  1.57311
C  -1.94817 -2.95716  1.18304
C  -1.70761 -3.01898  2.57805
C  -0.80325 -3.98366  3.04886
H  -0.59788 -4.05662  4.12102
C  -0.13586 -4.83500  2.15773
H   0.57803 -5.57254  2.53997
C  -0.35869 -4.72970  0.78279
H   0.19062 -5.37870  0.09408
C  -1.28886 -3.80649  0.26798
C  -2.34170 -1.98908  3.50518
H  -3.31243 -1.69913  3.06481
C  -2.61151 -2.50736  4.92575
H  -3.21540 -3.43196  4.91385
H  -3.15681 -1.74494  5.50921
H  -1.67202 -2.72007  5.46639
C  -1.45863 -0.72367  3.52122
H  -0.48875 -0.93923  4.00080
H  -1.94996  0.09310  4.07913
H  -1.24950 -0.37397  2.49253
C  -1.53705 -3.71900 -1.23179
H  -2.43004 -3.08769 -1.38392
C  -1.82643 -5.09410 -1.86153
H  -2.08322 -4.97587 -2.92934
H  -2.66739 -5.60155 -1.35618
H  -0.94582 -5.75836 -1.80581
C  -0.35268 -3.01724 -1.91996
H   0.58865 -3.56721 -1.75543
H  -0.21857 -1.99747 -1.49856
H  -0.52497 -2.93431 -3.00672
C   4.62936  0.21869 -0.24133
C   4.79864  1.59659  0.03404
H   5.83815  1.92814  0.09810
C   3.83649  2.60683  0.27129
C   5.89081 -0.62198 -0.32182
H   5.90212 -1.37404  0.48723
H   6.79256  0.00248 -0.23658
H   5.92702 -1.18612 -1.26842
C   4.36738  3.99803  0.56916
H   3.88752  4.74159 -0.09006
H   5.45854  4.04387  0.43526
H   4.12556  4.29880  1.60366
C   3.39171 -1.78848 -0.65721
C   3.33691 -2.67513  0.45461
C   3.21926 -4.05335  0.21161
H   3.16928 -4.74587  1.05768
C   3.17524 -4.55641 -1.09512
H   3.09219 -5.63530 -1.26682
C   3.24355 -3.67601 -2.17891
H   3.21383 -4.07328 -3.19993
C   3.34519 -2.28527 -1.98613
C   3.38687 -2.11975  1.87513
H   3.94308 -1.16731  1.83220
C   1.96978 -1.79442  2.38041
H   1.42174 -1.13733  1.67620
H   2.01201 -1.29228  3.36315
H   1.37351 -2.71434  2.48140
C   4.12094 -3.04024  2.86440
H   3.56253 -3.97716  3.04229
H   4.22859 -2.53520  3.84062
H   5.12899 -3.30823  2.50061
C   3.43529 -1.35495 -3.19380
H   3.43005 -0.31920 -2.81050
C   2.22536 -1.50642 -4.13469
H   2.32412 -0.82326 -4.99735
H   1.28836 -1.25946 -3.61222
H   2.14180 -2.53619 -4.52663
C   4.75447 -1.56519 -3.96623
H   4.80697 -2.58436 -4.39052
H   5.63308 -1.42831 -3.31334
H   4.83387 -0.84564 -4.80094
C   1.63737  3.48934  0.59352
C   0.96343  4.18799 -0.43965
C   0.08958  5.23484 -0.09095
H  -0.43176  5.78366 -0.88346
C  -0.11754  5.58671  1.24627
H  -0.79434  6.40945  1.50153
C   0.53335  4.87193  2.26098
H   0.34922  5.13607  3.30742
C   1.40728  3.81438  1.95970
C   2.03929  2.97223  3.06428
H   2.96312  2.52787  2.65663
C   1.10054  1.80102  3.41716
H   0.16218  2.17706  3.86172
H   1.57861  1.11809  4.14220
H   0.83468  1.22164  2.51363
C   2.42304  3.77873  4.31521
H   3.07198  4.63569  4.06104
H   2.96608  3.13511  5.02974
H   1.53336  4.17119  4.84011
C  -5.38906 -1.53825  0.88829
H  -6.41150 -1.95067  0.86334
H  -5.26948 -0.98847  1.83951
H  -3.15390 -1.09201 -2.49095
C   1.18266  3.82367 -1.90366
H   1.83142  2.92924 -1.92502
C  -0.14090  3.45632 -2.59288
H  -0.67980  2.68259 -2.01986
H   0.04344  3.07074 -3.61137
H  -0.80580  4.33332 -2.67774
C   1.92833  4.93873 -2.66283
H   1.33651  5.87219 -2.67610
H   2.11410  4.63877 -3.71001
H   2.90129  5.16266 -2.19251
C  -4.38127 -0.55863 -4.18248
H  -4.45669  0.21877 -4.96403
H  -5.34157 -0.57826 -3.63774
H  -4.24971 -1.53264 -4.68711
C  -1.85799 -0.27602 -3.99152
H  -1.02120 -0.09386 -3.30055
H  -1.83743  0.50847 -4.76891
H  -1.69468 -1.24826 -4.48871
H   0.89963  0.61848 -2.40556
H   0.39800  0.40538 -1.76447
